# Supplementary material for: Near-Infrared Fluorescence Imaging of Pancreatic Cancer Using a Fluorescently Labelled Anti-CEA Nanobody Probe: A Preclinical Study
Source: Biomolecules. 2023 Mar 30;13(4):618. doi: 10.3390/biom13040618 (PMC10135789; doi:10.3390/biom13040618)
Supplement: Supplementary file 1 [file biomolecules-13-00618-s001.zip]

Archive with 1 entries (1 files):
- biomolecules-2269041-supplementary.pdf
